# Supplementary material for: Long Non-Coding RNA MIR31HG Promotes the Transforming Growth Factor β-Induced Epithelial-Mesenchymal Transition in Pancreatic Ductal Adenocarcinoma Cells
Source: Int J Mol Sci. 2022 Jun 12;23(12):6559. doi: 10.3390/ijms23126559 (PMC9223781; doi:10.3390/ijms23126559)
Supplement: Supplementary file 1 [file ijms-23-06559-s001.zip]

Archive with 1 entries (1 files):
- ijms-1735368-supplementary.pdf
